# Supplementary material for: Symbiotic Versatility in Action: Trebouxia Diversity Expands the Niche of the Lichen Xanthoria parietina
Source: Environ Microbiol. 2026 Jul 16;28(7):e70379. doi: 10.1111/1462-2920.70379 (PMC13375602; doi:10.1111/1462-2920.70379)
Supplement: Supplementary file 11 — Table S3: Number of Trebouxia partners standardized to equal sampling effort. [file EMI-28-e70379-s005.xlsx]

## Sheet: total
Supplementary Table S3. Number of Trebouxia partners standardized to equal sampling effort
Lichen	Number of samples	Rarefied Richness	Standard deviation (SD)
X. parietina	110	3.01	1.03
X. monofoliosa	14	2.88	0.71
Xanthoria sp. 'hydra'	9	2	0
X. aureola	72	2	0
